# Supplementary material for: Acetaldehyde Enhances Alcohol Sensitivity and Protects against Alcoholism: Evidence from Alcohol Metabolism in Subjects with Variant ALDH2*2 Gene Allele
Source: Biomolecules. 2021 Aug 10;11(8):1183. doi: 10.3390/biom11081183 (PMC8391449; doi:10.3390/biom11081183)
Supplement: Supplementary file 1 [file biomolecules-11-01183-s001.zip]

Archive with 1 entries (1 files):
- biomolecules-1283763-supplementary.pdf
